# Supplementary material for: Spatio-temporal heterogeneity of malaria morbidity in Ghana: Analysis of routine health facility data
Source: PLoS One. 2018 Jan 29;13(1):e0191707. doi: 10.1371/journal.pone.0191707 (PMC5788359; doi:10.1371/journal.pone.0191707)
Supplement: S1 Dataset — (XLSX) [file pone.0191707.s010.xlsx]

## Sheet: Sheet1
year	month	zone	uncomplicated_malaria_comfirmed
2008	1	savannah	8921
2008	2	savannah	8562
2008	3	savannah	6102
2008	4	savannah	6058
2008	5	savannah	6411
2008	6	savannah	16866
2008	7	savannah	13170
2008	8	savannah	13285
2008	9	savannah	12587
2008	10	savannah	6930
2008	11	savannah	6287
2008	12	savannah	6492
2009	1	savannah	5143
2009	2	savannah	7482
2009	3	savannah	2471
2009	4	savannah	3372
2009	5	savannah	4804
2009	6	savannah	10745
2009	7	savannah	15674
2009	8	savannah	19769
2009	9	savannah	19702
2009	10	savannah	24344
2009	11	savannah	17561
2009	12	savannah	8207
2010	1	savannah	8386
2010	2	savannah	11068
2010	3	savannah	14188
2010	4	savannah	15699
2010	5	savannah	17880
2010	6	savannah	33790
2010	7	savannah	54563
2010	8	savannah	63402
2010	9	savannah	55398
2010	10	savannah	48826
2010	11	savannah	38669
2010	12	savannah	23007
2011	1	savannah	23065
2011	2	savannah	18580
2011	3	savannah	18984
2011	4	savannah	14596
2011	5	savannah	20688
2011	6	savannah	23248
2011	7	savannah	39804
2011	8	savannah	42897
2011	9	savannah	39193
2011	10	savannah	41393
2011	11	savannah	25175
2011	12	savannah	23044
2012	1	savannah	22974
2012	2	savannah	25787
2012	3	savannah	25787
2012	4	savannah	28156
2012	5	savannah	30681
2012	6	savannah	53134
2012	7	savannah	48564
2012	8	savannah	70493
2012	9	savannah	59239
2012	10	savannah	71580
2012	11	savannah	56587
2012	12	savannah	38950
2013	1	savannah	40167
2013	2	savannah	35995
2013	3	savannah	32060
2013	4	savannah	36432
2013	5	savannah	45463
2013	6	savannah	41875
2013	7	savannah	65308
2013	8	savannah	83667
2013	9	savannah	85124
2013	10	savannah	89462
2013	11	savannah	76331
2013	12	savannah	51571
2014	1	savannah	37427
2014	2	savannah	39558
2014	3	savannah	36165
2014	4	savannah	37357
2014	5	savannah	67445
2014	6	savannah	76037
2014	7	savannah	71858
2014	8	savannah	64671
2014	9	savannah	76881
2014	10	savannah	100411
2014	11	savannah	77239
2014	12	savannah	50416
2015	1	savannah	46427
2015	2	savannah	41587
2015	3	savannah	41201
2015	4	savannah	37039
2015	5	savannah	31790
2015	6	savannah	38883
2015	7	savannah	57856
2015	8	savannah	81627
2015	9	savannah	124038
2015	10	savannah	161714
2015	11	savannah	93071
2015	12	savannah	68023
2016	1	savannah	50836
2016	2	savannah	51970
2016	3	savannah	44243
2016	4	savannah	40851
2016	5	savannah	44004
2016	6	savannah	55231
2016	7	savannah	105799
2016	8	savannah	118849
2016	9	savannah	134048
2016	10	savannah	163520
2016	11	savannah	92468
2016	12	savannah	45801
2008	1	forest	25675
2008	2	forest	17214
2008	3	forest	12124
2008	4	forest	19493
2008	5	forest	29502
2008	6	forest	23269
2008	7	forest	25585
2008	8	forest	20706
2008	9	forest	26880
2008	10	forest	25478
2008	11	forest	24736
2008	12	forest	26123
2009	1	forest	34785
2009	2	forest	36228
2009	3	forest	38032
2009	4	forest	40594
2009	5	forest	49635
2009	6	forest	40074
2009	7	forest	36752
2009	8	forest	41995
2009	9	forest	37700
2009	10	forest	40495
2009	11	forest	43366
2009	12	forest	43613
2010	1	forest	42386
2010	2	forest	34306
2010	3	forest	52875
2010	4	forest	65842
2010	5	forest	81169
2010	6	forest	104644
2010	7	forest	92329
2010	8	forest	82587
2010	9	forest	81561
2010	10	forest	88856
2010	11	forest	92359
2010	12	forest	81941
2011	1	forest	87329
2011	2	forest	86353
2011	3	forest	85858
2011	4	forest	88075
2011	5	forest	110542
2011	6	forest	126291
2011	7	forest	126380
2011	8	forest	119817
2011	9	forest	89154
2011	10	forest	93273
2011	11	forest	100276
2011	12	forest	90686
2012	1	forest	105635
2012	2	forest	93558
2012	3	forest	93558
2012	4	forest	96809
2012	5	forest	112854
2012	6	forest	111421
2012	7	forest	137080
2012	8	forest	114099
2012	9	forest	113347
2012	10	forest	135460
2012	11	forest	154316
2012	12	forest	132504
2013	1	forest	155461
2013	2	forest	135939
2013	3	forest	120236
2013	4	forest	150455
2013	5	forest	167454
2013	6	forest	173484
2013	7	forest	219278
2013	8	forest	183619
2013	9	forest	153056
2013	10	forest	168720
2013	11	forest	181181
2013	12	forest	167914
2014	1	forest	110255
2014	2	forest	133372
2014	3	forest	144460
2014	4	forest	160198
2014	5	forest	187599
2014	6	forest	221735
2014	7	forest	205719
2014	8	forest	209467
2014	9	forest	185006
2014	10	forest	209102
2014	11	forest	216998
2014	12	forest	204239
2015	1	forest	186533
2015	2	forest	163920
2015	3	forest	199143
2015	4	forest	211526
2015	5	forest	231112
2015	6	forest	264674
2015	7	forest	284428
2015	8	forest	265454
2015	9	forest	250845
2015	10	forest	269368
2015	11	forest	258897
2015	12	forest	247595
2016	1	forest	157421
2016	2	forest	143242
2016	3	forest	126111
2016	4	forest	195839
2016	5	forest	238130
2016	6	forest	247746
2016	7	forest	230962
2016	8	forest	194003
2016	9	forest	183323
2016	10	forest	232289
2016	11	forest	200369
2016	12	forest	145654
2008	1	coastal	10812
2008	2	coastal	14881
2008	3	coastal	8185
2008	4	coastal	10803
2008	5	coastal	15488
2008	6	coastal	17555
2008	7	coastal	16115
2008	8	coastal	14866
2008	9	coastal	15633
2008	10	coastal	14906
2008	11	coastal	12555
2008	12	coastal	9064
2009	1	coastal	13801
2009	2	coastal	14045
2009	3	coastal	16062
2009	4	coastal	11520
2009	5	coastal	14629
2009	6	coastal	21070
2009	7	coastal	25371
2009	8	coastal	24371
2009	9	coastal	19512
2009	10	coastal	19866
2009	11	coastal	17007
2009	12	coastal	13248
2010	1	coastal	26468
2010	2	coastal	25742
2010	3	coastal	24176
2010	4	coastal	25509
2010	5	coastal	24218
2010	6	coastal	32058
2010	7	coastal	30293
2010	8	coastal	33718
2010	9	coastal	26482
2010	10	coastal	34530
2010	11	coastal	37578
2010	12	coastal	36030
2011	1	coastal	32306
2011	2	coastal	27285
2011	3	coastal	29849
2011	4	coastal	27297
2011	5	coastal	34012
2011	6	coastal	41694
2011	7	coastal	42416
2011	8	coastal	38252
2011	9	coastal	31521
2011	10	coastal	28119
2011	11	coastal	29710
2011	12	coastal	24982
2012	1	coastal	30942
2012	2	coastal	31534
2012	3	coastal	31534
2012	4	coastal	28686
2012	5	coastal	39695
2012	6	coastal	40258
2012	7	coastal	42657
2012	8	coastal	32494
2012	9	coastal	27805
2012	10	coastal	32103
2012	11	coastal	39727
2012	12	coastal	31329
2013	1	coastal	36585
2013	2	coastal	36599
2013	3	coastal	31307
2013	4	coastal	34290
2013	5	coastal	38418
2013	6	coastal	33122
2013	7	coastal	46171
2013	8	coastal	39282
2013	9	coastal	33599
2013	10	coastal	38875
2013	11	coastal	40096
2013	12	coastal	41552
2014	1	coastal	36020
2014	2	coastal	35618
2014	3	coastal	39054
2014	4	coastal	42669
2014	5	coastal	54655
2014	6	coastal	51074
2014	7	coastal	50469
2014	8	coastal	50037
2014	9	coastal	41631
2014	10	coastal	45469
2014	11	coastal	42186
2014	12	coastal	42932
2015	1	coastal	46467
2015	2	coastal	44340
2015	3	coastal	53918
2015	4	coastal	61106
2015	5	coastal	52564
2015	6	coastal	59206
2015	7	coastal	72830
2015	8	coastal	60254
2015	9	coastal	52242
2015	10	coastal	50604
2015	11	coastal	53034
2015	12	coastal	56132
2016	1	coastal	102352
2016	2	coastal	89320
2016	3	coastal	87536
2016	4	coastal	119039
2016	5	coastal	115871
2016	6	coastal	128228
2016	7	coastal	122376
2016	8	coastal	106229
2016	9	coastal	94587
2016	10	coastal	121991
2016	11	coastal	110910
2016	12	coastal	89851
